# Supplementary material for: Ets-1 is a transcriptional mediator of oncogenic nitric oxide signaling in estrogen receptor-negative breast cancer
Source: Breast Cancer Res. 2012 Sep 12;14(5):R125. doi: 10.1186/bcr3319 (PMC4053102; doi:10.1186/bcr3319)
Supplement: Additional file 1 — Table S1. Ets-binding sites in NOS2-associated gene signature. An Excel table listing the Ets-binding sites within the ER- NOS2 gene signature. [file bcr3319-S1.XLS]

## Sheet: Sheet1
Additional file 1: Table S1. Ets-binding sites in NOS2-associated gene signature
Gene symbol	Start position1	End position1	Anchor position1	Strand2
ACE2	8	28	18	+
ACE2	719	739	729	-
BBOX1	4	24	14	+
BBOX1	164	184	174	+
BBOX1	472	492	482	-
BBOX1	616	636	626	-
C1orf116	50	70	60	+
C1orf116	147	167	157	+
C1orf116	287	307	297	-
C1orf116	364	384	374	+
C1orf116	567	587	577	+
C1orf116	590	610	600	+
CDH3	79	99	89	-
CDH3	227	247	237	+
CDH3	308	328	318	-
CDH3	1006	1026	1016	+
CDH3	1179	1199	1189	-
CDH3	1242	1262	1252	-
CDH3	1277	1297	1287	-
CDH3	1402	1422	1412	-
CDH3	1574	1594	1584	+
CENPN	178	198	188	-
CENPN	386	406	396	-
CENPN	413	433	423	+
CENPN	606	626	616	-
CHAC1	28	48	38	-
CHAC1	59	79	69	-
CHAC1	311	331	321	+
CHAC1	893	913	903	+
CHAC1	993	1013	1003	-
CLCN4	188	208	198	-
CLCN4	240	260	250	+
CLCN4	278	298	288	+
CLCN4	320	340	330	+
CLCN4	412	432	422	-
CLCN4	614	634	624	-
CLCN4	755	775	765	+
CST6	109	129	119	-
CST6	512	532	522	+
CST6	642	662	652	+
CWH43	27	47	37	-
CWH43	162	182	172	-
CWH43	286	306	296	-
CWH43	399	419	409	+
CWH43	644	664	654	-
CYP39A1	3	23	13	-
CYP39A1	657	677	667	+
CYP39A1	661	681	671	+
CYP39A1	808	828	818	+
CYP39A1	816	836	826	-
CYP39A1	873	893	883	+
DEFB1	131	151	141	+
DEFB1	169	189	179	+
DEFB1	200	220	210	+
DEFB1	516	536	526	-
DEFB1	665	685	675	-
GABRE	76	96	86	+
GABRE	107	127	117	+
GABRE	593	613	603	+
GABRE	612	632	622	-
GABRE	103	123	113	-
GABRE	314	334	324	+
GABRE	624	644	634	-
GPER	440	460	450	+
GPER	124	144	134	-
GPER	339	359	349	-
GPER	590	610	600	-
HSD17B2	5	25	15	-
HSD17B2	106	126	116	-
HSD17B2	198	218	208	-
HSD17B2	261	281	271	-
HSD17B2	281	301	291	-
HSD17B2	448	468	458	+
IL1RAP	99	119	109	+
IL1RAP	587	607	597	+
IL1RAP	591	611	601	+
IL8	409	429	419	+
IL8	605	625	615	+
IL8	618	638	628	+
IL8	650	670	660	-
IL8	681	701	691	-
KLF5	187	207	197	-
KLF5	277	297	287	-
KLF5	436	456	446	+
KLF5	399	419	409	-
KLF5	408	428	418	-
KLF5	434	454	444	-
KRT16	83	103	93	+
KRT16	148	168	158	+
KRT16	456	476	466	+
KRT16	510	530	520	-
KRT16	569	589	579	-
KRT6A	234	254	244	+
KRT6A	290	310	300	+
KRT6A	472	492	482	+
KRT6A	645	665	655	-
KRT6B	6	26	16	+
KRT6B	12	32	22	+
KRT6B	156	176	166	+
KRT6B	238	258	248	+
KRT6B	374	394	384	+
KRT6B	395	415	405	+
KRT6B	552	572	562	-
KYNU	200	220	210	-
KYNU	435	455	445	+
KYNU	644	664	654	+
LY6D	53	73	63	-
LY6D	160	180	170	+
MUC7	190	210	200	+
MUC7	258	278	268	+
MUC7	402	422	412	+
MUC7	512	532	522	-
1 basepairs upstream from TSS
2 sense (+) or antisense (-) strand
